# Supplementary material for: Underestimation of Human Cutaneous Leishmaniasis Caused by Leishmania infantum in an Endemic Area of the Mediterranean Basin (Balearic Islands)
Source: Microorganisms. 2023 Jan 4;11(1):126. doi: 10.3390/microorganisms11010126 (PMC9867513; doi:10.3390/microorganisms11010126)
Supplement: Supplementary file 1 [file microorganisms-11-00126-s001.zip]

Archive with 1 entries (1 files):
- microorganisms-2102451-supplementary.pptx
